# Supplementary material for: Inactivation of the sco2730/2731 copper chaperone–transporter system in Streptomyces coelicolor and its orthologs in Streptomyces venezuelae, together with chromosomal end deletion, greatly enhances secondary metabolism
Source: Microb Cell Fact. 2026 Apr 6;25:132. doi: 10.1186/s12934-026-03000-2 (PMC13214402; doi:10.1186/s12934-026-03000-2)
Supplement: Supplementary file 3 — Supplementary Material 3. [file 12934_2026_3000_MOESM3_ESM.xlsx]

## Sheet: Table S1 Legend
Additional File 3. Area of the secondary metabolite adducts showing significant differences between the S. coelicolor M1-M5 mutants and the S. coelicolor wild-type control strain at the maximum secondary metabolite production time-point (145 h) .
Significant differences were filtered conserving the q-values less than 0.05 and log2 fold changes higher or lower than +/-1

## Sheet: M1 vs Wt
ScM1 vs S. coelicolor wild-type
M is the MW, FA is formic acid, , HAc is acetic acid
AREA Wt			AREA M1
Wt R1	Wt R2	Wt R3	M1 R1	M1 R2	M1 R3	Fold Change(M1 / Wt)	Log2 Fold Change	m/z	RT (min)	q.value	Compound	Reference/s	Predicted monisotopic mass (negative ionisation)	Charge
266589	238084	319259	3.96051e+06	4.14759e+06	5.46839e+06	16.478	4.0424	347.108	13.95	0.0029471	coelimycin P1 CPK [M-H]-	https://pubchem.ncbi.nlm.nih.gov/compound/Coelimycin-P5	347.107	1-
17336	11438	18075.3				0.14649	-2.7712	347.108	12.21	0.0052978	coelimycin P1 CPK [M-H]-	https://pubchem.ncbi.nlm.nih.gov/compound/Coelimycin-P6	347.107	1-
			74357.5	76592.5	102325	5.677	2.5051	347.108	14.96	0.00031882	coelimycin P1 CPK [M-H]-	https://pubchem.ncbi.nlm.nih.gov/compound/Coelimycin-P7	347.107	1-
			110180	129314	147298	5.8509	2.5487	347.107	5.91	0.00021078	coelimycin P1 CPK [M-H]-	https://pubchem.ncbi.nlm.nih.gov/compound/Coelimycin-P8	347.107	1-
			95870.1	104571	172679	6.4866	2.6975	347.108	13.3	0.0011899	coelimycin P1 CPK [M-H]-	https://pubchem.ncbi.nlm.nih.gov/compound/Coelimycin-P9	347.107	1-
84354.4	56743.3	52880.2	478134	559395	437871	7.606	2.9271	347.108	6.24	0.0062859	coelimycin P1 CPK [M-H]-	https://pubchem.ncbi.nlm.nih.gov/compound/Coelimycin-P10	347.107	1-
5524.77	4061.45	6210.46	62695.1	61744.6	86117.5	13.329	3.7365	347.108	14.39	0.0089293	coelimycin P1 CPK [M-H]-	https://pubchem.ncbi.nlm.nih.gov/compound/Coelimycin-P11	347.107	1-
			44660.1	43897.5	48500.2	5.2037	2.3795	383.084	13.95	3.1182e-05	coelimycin P1 CPK [M+Cl]-	https://pubchem.ncbi.nlm.nih.gov/compound/Coelimycin-P1	383.084	1-
			10055	8836.96	13800.3	6.1658	2.6243	393.113	12.21	0.0010378	coelimycin P1 CPK [M+FA-H]-	https://pubchem.ncbi.nlm.nih.gov/compound/Coelimycin-P12	393.113	1-
			23672	18798.4	32854.8	6.6783	2.7395	393.113	11.32	0.0010595	coelimycin P1 CPK [M+FA-H]-	https://pubchem.ncbi.nlm.nih.gov/compound/Coelimycin-P13	393.113	1-
			27311.8	39608.7	51593.3	7.2321	2.8544	393.113	12.42	0.0013356	coelimycin P1 CPK [M+FA-H]-	https://pubchem.ncbi.nlm.nih.gov/compound/Coelimycin-P14	393.113	1-
10067.6	8273.42	11755.3	40714.5	38241	49775.1	4.2773	2.0967	407.128	12.97	0.0069761	coelimycin P1 CPK [M+Hac-H]-	https://pubchem.ncbi.nlm.nih.gov/compound/Coelimycin-P2	407.128	1-
25932.5	21384.8	26918.4	127683	114398	143236	5.1905	2.3759	407.128	12.8	0.0031732	coelimycin P1 CPK [M+Hac-H]-	https://pubchem.ncbi.nlm.nih.gov/compound/Coelimycin-P3	407.128	1-
			12808.7	14492.5	17936.1	5.8863	2.5574	407.129	10.04	0.00059075	coelimycin P1 CPK [M+Hac-H]-	https://pubchem.ncbi.nlm.nih.gov/compound/Coelimycin-P4	407.128	1-
			298448	313675	498239	6.2008	2.6324	695.222	13.95	0.00090718	coelimycin P1 CPK [2M-H]-	https://pubchem.ncbi.nlm.nih.gov/compound/Coelimycin-P15	695.221	1-
			12912.6	12697.2	12139.9	5.1826	2.3737	213.15	13.43	2.0247e-05	2-Methylisoborneol [M+FA-H]-	https://pubchem.ncbi.nlm.nih.gov/compound/2-Methylisoborneol	213.15	1-
			11438.3	13419.4	15559.8	5.8892	2.5581	213.15	16.56	0.0005089	2-Methylisoborneol [M+FA-H]-	https://pubchem.ncbi.nlm.nih.gov/compound/2-Methylisoborneol	213.15	1-
36511.6	37511.1	52154.5				0.17362	-2.526	247.071	1.72	0.003495	2-Methylisoborneol [M+Br]-	https://pubchem.ncbi.nlm.nih.gov/compound/2-Methylisoborneol	247.07	1-
13638.8	17775.1	14151.4				0.17959	-2.4772	375.151	0.75	0.0023181	5-Hydroxyectoine [2M+Hac-H]-	https://pubchem.ncbi.nlm.nih.gov/compound/Hydroxyectoin	375.152	1-
			70541.6	52799.4	13298.6	17.125	4.098	615.115	15.49	0.01097	actinorhodin [M-H2O-H]-	https://www.ebi.ac.uk/chebi/searchId.do?chebiId=CHEBI:2448	615.114	1-
11685	10020.1	15620	38721	48268.6	37615.5	3.3384	1.7391	615.115	17.69	0.014681	actinorhodin [M-H2O-H]-	https://www.ebi.ac.uk/chebi/searchId.do?chebiId=CHEBI:2449	615.114	1-
10583.6	10098.2	20010.4	43216.8	49740.8	44411.4	3.3758	1.7552	615.115	17.97	0.03406	actinorhodin [M-H2O-H]-	https://www.ebi.ac.uk/chebi/searchId.do?chebiId=CHEBI:2450	615.114	1-
			26238	22186.8	30846.2	5.9548	2.5741	615.114	16.92	0.00035104	actinorhodin [M-H2O-H]-	https://www.ebi.ac.uk/chebi/searchId.do?chebiId=CHEBI:2451	615.114	1-
47303.5	36384.4	44386.5	127692	167738	140580	3.4044	1.7674	633.125	14.85	0.0066461	actinorhodin [M-H]- or alpha-Actinorhodin [M+FA-H]-	https://www.ebi.ac.uk/chebi/searchId.do?chebiId=CHEBI:2452 or https://pubchem.ncbi.nlm.nih.gov/compound/136825215	633.125	1-
63007.9	47986.5	63084.2	258138	328070	275138	4.948	2.3069	633.125	14.54	0.004193	actinorhodin [M-H]- or alpha-Actinorhodin [M+FA-H]-	https://www.ebi.ac.uk/chebi/searchId.do?chebiId=CHEBI:2452 or https://pubchem.ncbi.nlm.nih.gov/compound/136825216	633.125	1-
			353171	545389	848346	8.2439	3.0433	633.125	17.41	0.0022927	actinorhodin [M-H]- or alpha-Actinorhodin [M+FA-H]-	https://www.ebi.ac.uk/chebi/searchId.do?chebiId=CHEBI:2452 or https://pubchem.ncbi.nlm.nih.gov/compound/136825217	633.125	1-
4189.49	2407.26	7915.95				0.099524	-3.3288	263.165	13.27	0.043704	albaflavenone [M+FA-H]-	https://biocyc.org/compound?orgid=SCO&id=CPD-9962	263.165	1-
7773.27	3803.32	9795.07				0.10678	-3.2273	263.166	16.32	0.016206	albaflavenone [M+FA-H]-	https://biocyc.org/compound?orgid=SCO&id=CPD-9963	263.165	1-
45653.3	33966.4	28454.3				0.15797	-2.6623	293.056	1.4	0.0045066	alpha-Actinorhodin [M-2H]2-	https://pubchem.ncbi.nlm.nih.gov/compound/136825215	293.056	2-
			7367.07	5731.69	12116.6	7.3321	2.8742	569.107	17.47	0.0029603	alpha-Actinorhodin [M-H2O-H]-	https://pubchem.ncbi.nlm.nih.gov/compound/136825216	569.108	1-
49996.7	61790.2	256307	3.88132e+06	2.32879e+06	5.14696e+06	30.854	4.9474	647.141	14.76	0.019941	alpha-Actinorhodin [M+Hac-H]-	https://pubchem.ncbi.nlm.nih.gov/compound/136825217	647.141	1-
			91391.8	86050.1	112979	5.625	2.4919	647.141	14.18	0.00021248	alpha-Actinorhodin [M+Hac-H]-	https://pubchem.ncbi.nlm.nih.gov/compound/136825218	647.141	1-
			79018.6	61311.9	131885	7.3997	2.8875	647.141	14.36	0.001848	alpha-Actinorhodin [M+Hac-H]-	https://pubchem.ncbi.nlm.nih.gov/compound/136825219	647.141	1-
29174.7	46284.4	147250	2.14853e+06	1.38795e+06	3.07174e+06	29.672	4.891	647.141	14.63	0.018336	alpha-Actinorhodin [M+Hac-H]-	https://pubchem.ncbi.nlm.nih.gov/compound/136825220	647.141	1-
19055	10729.5	42590.5	263226	420067	377599	14.658	3.8736	1235.27	17.7	0.019776	alpha-Actinorhodin [2M+Hac-H]-	https://pubchem.ncbi.nlm.nih.gov/compound/136825221	1235.27	1-
			31530.8	18823.5	37344.3	7.765	2.957	653.129	15.86	0.0016436	beta-Actinorhodin [M-H2O-H]-	https://pubchem.ncbi.nlm.nih.gov/compound/136825276	653.129	1-
			26729.6	21411.2	35419.2	6.5044	2.7014	653.13	16.73	0.00083738	beta-Actinorhodin [M-H2O-H]-	https://pubchem.ncbi.nlm.nih.gov/compound/136825277	653.129	1-
9376.22	7936	9158.79				0.17988	-2.4749	731.161	18.4	0.00078022	beta-Actinorhodin [M+Hac-H]-	https://pubchem.ncbi.nlm.nih.gov/compound/136825278	731.162	1-
54355.3	51905.8	74579.2				0.17222	-2.5377	747.262	13.01	0.003495	CDA 4B [M-2H]2-	https://pubchem.ncbi.nlm.nih.gov/compound/Calcium-dependent-antibiotic	747.261	2-
238142	190371	238267	895105	924727	1.28447e+06	4.6557	2.219	747.261	12.48	0.0077598	CDA 4B [M-2H]2-	https://pubchem.ncbi.nlm.nih.gov/compound/Calcium-dependent-antibiotic	747.261	2-
597744	515930	755995	3.52703e+06	6.06647e+06	5.70785e+06	8.184	3.0328	747.262	14.86	0.0088428	CDA 4B [M-2H]2-	https://pubchem.ncbi.nlm.nih.gov/compound/Calcium-dependent-antibiotic	747.261	2-
20438.3	15943.7	47017	155650	225525	374394	9.0597	3.1795	1495.53	11.4	0.031941	CDA 4B [M-H]-	https://pubchem.ncbi.nlm.nih.gov/compound/Calcium-dependent-antibiotic	1495.53	1-
103577	99665.1	192594	1.2286e+06	2.28788e+06	2.34624e+06	14.811	3.8886	1495.53	14.86	0.01097	CDA 4B [M-H]-	https://pubchem.ncbi.nlm.nih.gov/compound/Calcium-dependent-antibiotic	1495.53	1-
47634.7	32840.1	56796	339157	384635	504155	8.9454	3.1612	1495.53	13.38	0.006514	CDA 4B [M-H]-	https://pubchem.ncbi.nlm.nih.gov/compound/Calcium-dependent-antibiotic	1495.53	1-
			12438.5	12278.4	17828.1	5.775	2.5298	1517.51	12.48	0.00093779	CDA 4B [M+Na-2H ]-	https://pubchem.ncbi.nlm.nih.gov/compound/Calcium-dependent-antibiotic	1517.51	1-
			27057.9	36047.5	39865.1	6.3426	2.6651	1517.51	13.39	0.00051081	CDA 4B [M+Na-2H ]-	https://pubchem.ncbi.nlm.nih.gov/compound/Calcium-dependent-antibiotic	1517.51	1-
35076.8	32048.5	53198.8	209823	187513	308679	5.8676	2.5528	1531.51	14.29	0.011647	CDA 4B [M+Cl ]-	https://pubchem.ncbi.nlm.nih.gov/compound/Calcium-dependent-antibiotic	1531.51	1-
8.55261e+06	7.79351e+06	7.70964e+06	2.01784e+06	3.15556e+06	2.02336e+06	0.29917	-1.741	559.346	6.57	0.013171	Deferoxamine [M-H]-	https://pubchem.ncbi.nlm.nih.gov/compound/2973	559.346	1-
5.6466e+06	6.0691e+06	5.47542e+06	1.89118e+06	3.10694e+06	2.0419e+06	0.40951	-1.288	595.323	6.57	0.025311	Deferoxamine [M+Cl]-	https://pubchem.ncbi.nlm.nih.gov/compound/2974	595.323	1-
77855.8	65130.4	49153.6	9934.43	13174.3	11047.6	0.17777	-2.4919	673.338	6.56	0.0066461	Deferoxamine [M+TFA-H]-	https://pubchem.ncbi.nlm.nih.gov/compound/2975	673.339	1-
25637.3	12969.3	24954.2				0.12243	-3.03	381.144	16.47	0.0098076	Eicosapentaenoic acid [M+Br]-	https://pubchem.ncbi.nlm.nih.gov/compound/446284	381.143	1-
			7236.07	9872.45	21479.9	8.888	3.1519	205.014	11.45	0.0082189	Flaviolin [M-H]-	https://go.drugbank.com/drugs/DB02521	205.014	1-
			30581.5	39020.8	73381.9	7.7925	2.9621	205.014	6.74	0.003477	Flaviolin [M-H]-	https://go.drugbank.com/drugs/DB02522	205.014	1-
40939.9	42236.9	60988.8				0.17039	-2.5531	265.036	6.64	0.0042043	Flaviolin [M+Hac-H]-	https://go.drugbank.com/drugs/DB02523	265.035	1-
			43192.7	42144.3	72942.7	6.2594	2.646	265.036	6.11	0.0011713	Flaviolin [M+Hac-H]-	https://go.drugbank.com/drugs/DB02524	265.035	1-
7.69935e+06	6.17298e+06	5.59014e+06	14900000	13900000	13700000	2.1837	1.1268	629.094	22.56	0.013202	gamma-Actinorhodin [M-H ]- or ε-Actinorhodin [M-H2O-H]-	https://pubchem.ncbi.nlm.nih.gov/compound/136825214 or https://pubchem.ncbi.nlm.nih.gov/compound/epsilon-Actinorhodin	629.094	1-
374525	360172	214323	1.59479e+06	1.28198e+06	919668	4.0004	2.0001	629.094	18.16	0.02561	gamma-Actinorhodin [M-H ]- or ε-Actinorhodin [M-H2O-H]-	https://pubchem.ncbi.nlm.nih.gov/compound/136825214 or https://pubchem.ncbi.nlm.nih.gov/compound/epsilon-Actinorhodin	629.094	1-
397417	223674	323438	2.17963e+06	2.14845e+06	2.19707e+06	6.9084	2.7883	629.094	23.19	0.0070581	gamma-Actinorhodin [M-H ]- or ε-Actinorhodin [M-H2O-H]-	https://pubchem.ncbi.nlm.nih.gov/compound/136825214 or https://pubchem.ncbi.nlm.nih.gov/compound/epsilon-Actinorhodin	629.094	1-
19031.4	12136	18485.9	138670	121085	131544	7.8806	2.9783	651.076	23.19	0.0044074	gamma-Actinorhodin [M-H ]-	https://pubchem.ncbi.nlm.nih.gov/compound/136825217	651.076	1-
			37171.8	52745	43924.6	6.001	2.5852	675.1	16.9	0.00029498	gamma-Actinorhodin [M+FA-H]-	https://pubchem.ncbi.nlm.nih.gov/compound/136825218	675.099	1-
			78547.7	76769.5	98749.7	5.5158	2.4636	689.115	18.42	0.00020737	gamma-Actinorhodin [M+Hac-H]-	https://pubchem.ncbi.nlm.nih.gov/compound/136825219	689.115	1-
			385022	522790	612663	6.5818	2.7185	243.161	16.44	0.00051489	g-Butyrolactone [M-H]-	https://biocyc.org/compound?orgid=SCO&id=CPD-19918	243.16	1-
31212.4	18112.5	35439.8				0.12821	-2.9634	243.16	15.43	0.0082207	g-Butyrolactone [M-H]-	https://biocyc.org/compound?orgid=SCO&id=CPD-19919	243.16	1-
28958.1	18419.8	38022.9				0.12941	-2.95	243.16	15.67	0.0086463	g-Butyrolactone [M-H]-	https://biocyc.org/compound?orgid=SCO&id=CPD-19920	243.16	1-
6048.06	5296.67	12207.6				0.13493	-2.8897	243.161	13.47	0.034033	g-Butyrolactone [M-H]-	https://biocyc.org/compound?orgid=SCO&id=CPD-19921	243.16	1-
			124231	153487	193751	6.3252	2.6611	243.16	14.55	0.00047228	g-Butyrolactone [M-H]-	https://biocyc.org/compound?orgid=SCO&id=CPD-19922	243.16	1-
			317152	437988	476367	6.4717	2.6941	243.16	14.84	0.00042379	g-Butyrolactone [M-H]-	https://biocyc.org/compound?orgid=SCO&id=CPD-19923	243.16	1-
			234291	315483	368521	6.5324	2.7076	243.16	15.81	0.00048912	g-Butyrolactone [M-H]-	https://biocyc.org/compound?orgid=SCO&id=CPD-19924	243.16	1-
			785328	1.08385e+06	1.22378e+06	6.564	2.7146	243.161	15.01	0.00048151	g-Butyrolactone [M-H]-	https://biocyc.org/compound?orgid=SCO&id=CPD-19925	243.16	1-
			226235	324217	343619	6.5866	2.7195	243.16	15.31	0.00046848	g-Butyrolactone [M-H]-	https://biocyc.org/compound?orgid=SCO&id=CPD-19926	243.16	1-
70730.6	52158	98682.5				0.14124	-2.8238	289.166	6.82	0.0072413	g-Butyrolactone [M+FA-H]-	https://biocyc.org/compound?orgid=SCO&id=CPD-19927	289.166	1-
8.60461e+06	4.21453e+06	6.13094e+06	553367	576813	598115	0.091203	-3.4548	181.087	10.73	0.0075983	Germicidin A [M-H]- or Methylenomycin B [M+Hac-H]-	https://pubchem.ncbi.nlm.nih.gov/compound/102106080 or https://pubchem.ncbi.nlm.nih.gov/compound/Methylenomycin-B	181.087	1-
336093	192907	265109	29411.5	28990.7	32412.8	0.11436	-3.1283	181.087	11.34	0.006135	Germicidin A [M-H]- or Methylenomycin B [M+Hac-H]-	https://pubchem.ncbi.nlm.nih.gov/compound/102106080 or https://pubchem.ncbi.nlm.nih.gov/compound/Methylenomycin-B	181.087	1-
			11753.3	16811.8	18381.9	6.6573	2.7349	181.087	13.41	0.0010235	Germicidin A [M-H]- or Methylenomycin B [M+Hac-H]-	https://pubchem.ncbi.nlm.nih.gov/compound/102106080 or https://pubchem.ncbi.nlm.nih.gov/compound/Methylenomycin-B	181.087	1-
4.22202e+06	1.51119e+06	2.20702e+06	223583	143295	234570	0.075747	-3.7227	195.103	13.23	0.015402	Germicidin B [M-H]-	https://pubchem.ncbi.nlm.nih.gov/compound/86169826	195.103	1-
34200000	13600000	19400000	2.62132e+06	1.71503e+06	2.79404e+06	0.10611	-3.2364	195.103	12.84	0.016853	Germicidin B [M-H]-	https://pubchem.ncbi.nlm.nih.gov/compound/86169827	195.103	1-
			5759.38	11762.6	11516.9	8.4033	3.071	255.124	11.38	0.002932	Germicidin B [M+Hac-H]-	https://pubchem.ncbi.nlm.nih.gov/compound/86169828	255.124	1-
			16711.4	20774.2	16923.4	5.4263	2.44	149.061	10.83	0.00021692	Germicidin D [M-H2O-H]-	https://pubchem.ncbi.nlm.nih.gov/compound/54750380	149.06	1-
30838	17093	5831.04				0.065076	-3.9417	167.071	11.09	0.03662	Germicidin D [M-H]- or Methylenomycin B [M+FA-H]-	https://pubchem.ncbi.nlm.nih.gov/compound/54750381 or https://pubchem.ncbi.nlm.nih.gov/compound/Methylenomycin-B	167.071	1-
401366	282567	418030	54971.4	55407.2	82047.7	0.17462	-2.5177	167.071	8.78	0.0098307	Germicidin D [M-H]- or Methylenomycin B [M+FA-H]-	https://pubchem.ncbi.nlm.nih.gov/compound/54750381 or https://pubchem.ncbi.nlm.nih.gov/compound/Methylenomycin-B	167.071	1-
			23618.3	19429.6	23919.4	5.7444	2.5222	243.139	18.99	0.00018493	Methylenomycin B [2M-H]-	https://pubchem.ncbi.nlm.nih.gov/compound/Methylenomycin-B	243.139	1-
			23384.2	16393.4	28870.7	6.9793	2.8031	303.161	16.97	0.0010529	Methylenomycin B [2M+Hac-H]-	https://pubchem.ncbi.nlm.nih.gov/compound/Methylenomycin-B	303.16	1-
			455218	385052	521741	5.8954	2.5596	191.035	32.11	0.00022089	Tetrahydroxynaphthalene [M-H]-	https://pubchem.ncbi.nlm.nih.gov/compound/1_3_6_8-Tetrahydroxynaphthalene	191.035	1-
135860	103788	171340	684082	1.26899e+06	703602	6.4641	2.6925	191.035	7.74	0.015402	Tetrahydroxynaphthalene [M-H]-	https://pubchem.ncbi.nlm.nih.gov/compound/1_3_6_8-Tetrahydroxynaphthalene	191.035	1-
4.12522e+06	2.86538e+06	1.21691e+06	30800000	31100000	27300000	10.868	3.442	191.035	9.08	0.017969	Tetrahydroxynaphthalene [M-H]-	https://pubchem.ncbi.nlm.nih.gov/compound/1_3_6_8-Tetrahydroxynaphthalene	191.035	1-
7779.42	5926.43	29147.2	223510	307367	400101	21.725	4.4413	251.057	7.56	0.02465	Tetrahydroxynaphthalene [M+Hac-H]-	https://pubchem.ncbi.nlm.nih.gov/compound/1_3_6_8-Tetrahydroxynaphthalene	251.056	1-
			191716	142870	140295	5.6415	2.4961	383.078	11.71	0.00031806	Tetrahydroxynaphthalene [2M-H]-	https://pubchem.ncbi.nlm.nih.gov/compound/1_3_6_8-Tetrahydroxynaphthalene	383.077	1-
			187641	178735	148803	5.7703	2.5286	443.099	9.09	0.00014752	Tetrahydroxynaphthalene [2M+Hac-H]-	https://pubchem.ncbi.nlm.nih.gov/compound/1_3_6_8-Tetrahydroxynaphthalene	443.098	1-
			37735.9	46432	50153.9	5.9325	2.5687	443.098	9.88	0.00021213	Tetrahydroxynaphthalene [2M+Hac-H]-	https://pubchem.ncbi.nlm.nih.gov/compound/1_3_6_8-Tetrahydroxynaphthalene	443.098	1-
			17121.3	31518.6	37390.1	8.3746	3.066	428.248	31.9	0.0022478	Undecilprodigiosin [M+Cl]-	https://pubchem.ncbi.nlm.nih.gov/compound/135433360	428.247	1-
82620.3	92075.7	61733.3				0.15666	-2.6743	629.093	33.67	0.0051272	ε-Actinorhodin [M-H2O-H]-	https://pubchem.ncbi.nlm.nih.gov/compound/epsilon-Actinorhodin	629.093	1-
1.39507e+06	1.14459e+06	1.32476e+06	6.5309e+06	6.59169e+06	3.79755e+06	4.3784	2.1304	647.105	18.27	0.014996	ε-Actinorhodin [M-H]-	https://pubchem.ncbi.nlm.nih.gov/compound/epsilon-Actinorhodin	647.104	1-
			43974.7	22842.4	17492.9	8.0328	3.0059	669.087	20.91	0.0031707	ε-Actinorhodin [M+Na-2H]-	https://pubchem.ncbi.nlm.nih.gov/compound/epsilon-Actinorhodin	669.086	1-
104802	87714.6	51912.9	480422	428116	253460	4.7539	2.2491	669.087	18.27	0.029263	ε-Actinorhodin [M+Na-2H]-	https://pubchem.ncbi.nlm.nih.gov/compound/epsilon-Actinorhodin	669.086	1-
127770	105235	120367	317501	514139	329817	3.2868	1.7167	1295.21	18.98	0.0169	ε-Actinorhodin [2M-H]-	https://pubchem.ncbi.nlm.nih.gov/compound/epsilon-Actinorhodin	1295.22	1-

## Sheet: M2 vs Wt
ScM2 vs S. coelicolor wild-type
M is the MW, FA is formic acid, , HAc is acetic acid
AREA Wt			AREA M2
Wt R1	Wt R2	Wt R3	M2 R1	M2 R2	M2 R3	Fold Change(M2 / Wt)	Log2 Fold Change	m/z	RT (min)	q.value	Compound	Reference/s	Predicted monisotopic mass (negative ionisation)	Charge
47303.5	36384.4	44386.5	87368.3	84107	94406.7	2.076	1.0538	633.125	14.84	0.036912	actinorhodin [M-H]- or alpha-Actinorhodin [M+FA-H]-	https://www.ebi.ac.uk/chebi/searchId.do?chebiId=CHEBI:2452	633.125	1-
45653.3	33966.4	28454.3				0.15797	-2.6623	293.056	1.4	0.016904	alpha-Actinorhodin [M-2H]2-	https://pubchem.ncbi.nlm.nih.gov/compound/136825215	293.056	2-
7862.75	7715.58	11449.9				0.17128	-2.5456	587.12	20.24	0.0099029	alpha-Actinorhodin [M-H]1-	https://pubchem.ncbi.nlm.nih.gov/compound/136825216	587.119	1-
			4468.04	9079.77	19837.5	12.453	3.6385	623.096	28.92	0.03622	alpha-Actinorhodin [M+Cl]1-	https://pubchem.ncbi.nlm.nih.gov/compound/136825217	623.096	1-
			23567.3	24346.9	32959.6	5.7194	2.5159	671.14	26.7	0.0013255	beta-Actinorhodin [M-H]-	https://pubchem.ncbi.nlm.nih.gov/compound/136825278	671.141	1-
8570.55	5968.06	10645.2				0.14219	-2.8141	731.162	16.1	0.014639	beta-Actinorhodin [M+Hac-H]-	https://pubchem.ncbi.nlm.nih.gov/compound/136825278	731.162	1-
54355.3	51905.8	74579.2				0.17222	-2.5377	747.262	13.01	0.013973	CDA 4B [M-2H]2-	https://pubchem.ncbi.nlm.nih.gov/compound/Calcium-dependent-antibiotic	747.261	1-
1.70256e+06	1.11403e+06	1.37905e+06	155460	65208.3	91584.8	0.074423	-3.7481	1259.19	24.8	0.040185	gamma-Actinorhodin [2M-H]-	https://pubchem.ncbi.nlm.nih.gov/compound/136825214 or https://pubchem.ncbi.nlm.nih.gov/compound/epsilon-Actinorhodin	1259.19	1-
31524.3	15293.3	30248.3				0.11907	-3.0702	1891.31	25.1	0.034964	gamma-Actinorhodin [3M-H]-	https://pubchem.ncbi.nlm.nih.gov/compound/136825214 or https://pubchem.ncbi.nlm.nih.gov/compound/epsilon-Actinorhodin	1891.31	1-
			87332.6	141993	185387	7.9144	2.9845	392.27	31.87	0.003943	Undecilprodigiosin [M-H]-	https://pubchem.ncbi.nlm.nih.gov/compound/135433360	392.271	1-
			66175.2	119628	155109	8.5861	3.102	428.247	31.88	0.0051695	Undecilprodigiosin [M+Cl]-	https://pubchem.ncbi.nlm.nih.gov/compound/135433360	428.247	1-

## Sheet: M3 vs Wt
ScM3 vs S. coelicolor wild-type
M is the MW, FA is formic acid, , HAc is acetic acid
AREA Wt			AREA M3
Wt R1	Wt R2	Wt R3	M3 R1	M3 R2	M3 R3	Fold Change(M3 / Wt)	Log2 Fold Change	m/z	RT (min)	q.value	Compound	Reference/s	Predicted monisotopic mass (negative ionisation)	Charge
			17662.2	38431.1	42610.6	9.314	3.2194	213.15	14.89	0.0052379	2-Methylisoborneol [M+FA-H]-	https://pubchem.ncbi.nlm.nih.gov/compound/2-Methylisoborneol	213.15	1-
			8808.13	8254.15	13901.3	6.2521	2.6443	615.114	16.92	0.002512	actinorhodin [M-H2O-H]-	https://www.ebi.ac.uk/chebi/searchId.do?chebiId=CHEBI:2452	615.114	1-
			4156.78	7239.37	4536.81	6.3883	2.6754	263.165	16.58	0.0082168	albaflavenone [M+FA-H]-	https://biocyc.org/compound?orgid=SCO&id=CPD-9963	263.165	1-
45653.3	33966.4	28454.3				0.15797	-2.6623	293.056	1.4	0.031002	alpha-Actinorhodin [M-2H]2-	https://pubchem.ncbi.nlm.nih.gov/compound/136825215	293.056	2-
8126.08	5449.35	9655.45				0.14074	-2.8289	609.102	28.9	0.023007	alpha-Actinorhodin [M+Na-2H]-	https://pubchem.ncbi.nlm.nih.gov/compound/136825217	609.101	1-
			40293.3	68813.8	74290.2	7.5859	2.9233	671.14	26.82	0.0028074	beta-Actinorhodin [M-H]-	https://pubchem.ncbi.nlm.nih.gov/compound/136825276	671.141	1-
			23634.2	38741.2	27452.6	6.3346	2.6633	907.681	35.49	0.0019082	Eicosapentaenoic acid [3M-H]-	https://pubchem.ncbi.nlm.nih.gov/compound/446284	907.681	1-
			47933.6	89348.6	170921	10.716	3.4217	675.1	15.86	0.010422	gamma-Actinorhodin [M+FA-H]-	https://pubchem.ncbi.nlm.nih.gov/compound/136825218	675.099	1-
			54005.6	82848.2	60359	6.0862	2.6055	689.115	18.43	0.001634	gamma-Actinorhodin [M+Hac-H]-	https://pubchem.ncbi.nlm.nih.gov/compound/136825219	689.115	1-

## Sheet: M4 vs Wt
ScM4 vs S. coelicolor wild-type
M is the MW, FA is formic acid, , HAc is acetic acid
AREA Wt			AREA M4
Wt R1	Wt R2	Wt R3	M4 R1	M4 R2	M4 R3	Fold Change(M4 / Wt)	Log2 Fold Change	m/z	RT (min)	q.value	Compound	Reference/s	Predicted monisotopic mass (negative ionisation)	Charge
			5.4e+16	4.09e+16	6080000000000000	27.681	4.7908	213.15	13.39	0.041331	2-Methylisoborneol [M+FA-H]-	https://pubchem.ncbi.nlm.nih.gov/compound/2-Methylisoborneol	213.15	1-
			2350000000000000	2360000000000000	3680000000000000	5.9504	2.573	213.15	13.78	0.0029876	2-Methylisoborneol [M+FA-H]-	https://pubchem.ncbi.nlm.nih.gov/compound/2-Methylisoborneol	213.15	1-
			7120000000000000	1.4e+16	1.3e+16	7.9869	2.9976	213.15	17.06	0.0085772	2-Methylisoborneol [M+FA-H]-	https://pubchem.ncbi.nlm.nih.gov/compound/2-Methylisoborneol	213.15	1-
			5090000000000000	1.38e+16	1.13e+16	9.8854	3.3053	316.059	15.76	0.011429	actinorhodin [M-2H]-	https://www.ebi.ac.uk/chebi/searchId.do?chebiId=CHEBI:2452	316.059	1-
			8610000000000000	3.46e+16	2790000000000000	27.479	4.7803	633.125	17.53	0.042427	actinorhodin [M-H]-	https://www.ebi.ac.uk/chebi/searchId.do?chebiId=CHEBI:2452	633.125	1-
			6970000000000000	2.4e+16	1.89e+16	11.925	3.5759	655.107	17.54	0.018217	actinorhodin [M+Na-2H]-	https://www.ebi.ac.uk/chebi/searchId.do?chebiId=CHEBI:2452	655.107	1-
			2.66e+16	3990000000000000	5220000000000000	14.958	3.9029	647.14	21.43	0.04214	alpha-Actinorhodin [M+Hac-H]-	https://pubchem.ncbi.nlm.nih.gov/compound/136825217	647.141	1-
			1.71e+16	3370000000000000	2.67e+16	23.328	4.544	671.141	27.44	0.039627	beta-Actinorhodin [M-H]-	https://pubchem.ncbi.nlm.nih.gov/compound/136825278	671.141	1-
			2.87e+16	1.31e+16	7420000000000000	11.056	3.4667	717.145	20.82	0.022795	beta-Actinorhodin [M+FA-H]-	https://pubchem.ncbi.nlm.nih.gov/compound/136825279	717.146	1-
1.05e+16	1.55e+16	1.33e+16		355000000000000		0.012646	-6.3051	611.083	5.22	0.03721	gamma-Actinorhodin [M-H2O-H]-	https://pubchem.ncbi.nlm.nih.gov/compound/136825214 or https://pubchem.ncbi.nlm.nih.gov/compound/epsilon-Actinorhodin	611.083	1-
5600000000000000	6840000000000000	4420000000000000				0.1573	-2.6685	629.093	19.85	0.010032	gamma-Actinorhodin [M-H ]- or ε-Actinorhodin [M-H2O-H]-	https://pubchem.ncbi.nlm.nih.gov/compound/136825214 or https://pubchem.ncbi.nlm.nih.gov/compound/epsilon-Actinorhodin	629.094	1-
			6570000000000000	1.06e+16	1.67e+16	8.5921	3.103	629.093	22.1	0.0095402	gamma-Actinorhodin [M-H ]- or ε-Actinorhodin [M-H2O-H]-	https://pubchem.ncbi.nlm.nih.gov/compound/136825214 or https://pubchem.ncbi.nlm.nih.gov/compound/epsilon-Actinorhodin	629.094	1-
			5210000000000000	7500000000000000	7310000000000000	6.4044	2.6791	1259.19	20.03	0.0014359	gamma-Actinorhodin [2M-H]-	https://pubchem.ncbi.nlm.nih.gov/compound/136825214 or https://pubchem.ncbi.nlm.nih.gov/compound/epsilon-Actinorhodin	1259.19	1-
			2.06e+16	1.46e+16	2.03e+16	6.3356	2.6635	243.161	15.13	0.0012809	g-Butyrolactone [M-H]-	https://biocyc.org/compound?orgid=SCO&id=CPD-19918	243.16	1-
			9810000000000000	5830000000000000	8460000000000000	6.8897	2.7844	243.161	14.96	0.0027166	g-Butyrolactone [M-H]-	https://biocyc.org/compound?orgid=SCO&id=CPD-19919	243.16	1-
			4720000000000000	3830000000000000	4920000000000000	5.8616	2.5513	243.161	16.55	0.00053214	g-Butyrolactone [M-H]-	https://biocyc.org/compound?orgid=SCO&id=CPD-19920	243.16	1-
			4020000000000000	2.5e+16	1.75e+16	19.287	4.2695	167.071	6.57	0.034861	Germicidin D [M-H]- or Methylenomycin B [M+FA-H]-	https://pubchem.ncbi.nlm.nih.gov/compound/54750381 or https://pubchem.ncbi.nlm.nih.gov/compound/Methylenomycin-B	167.071	1-
			2.17e+16	1.11e+16	1.05e+16	6.873	2.7809	167.072	1.77	0.008552	Germicidin D [M-H]- or Methylenomycin B [M+FA-H]-	https://pubchem.ncbi.nlm.nih.gov/compound/54750381 or https://pubchem.ncbi.nlm.nih.gov/compound/Methylenomycin-B	167.071	1-
710000000000000	806000000000000	553000000000000	9510000000000000	1.53e+16	1.48e+16	19.145	4.2589	251.056	9.53	0.0088612	Tetrahydroxynaphthalene [M+Hac-H]-	https://pubchem.ncbi.nlm.nih.gov/compound/1_3_6_8-Tetrahydroxynaphthalene	251.056	1-
			5690000000000000	9390000000000000	585000000000000	44.63	5.4799	251.056	7.55	0.042728	Tetrahydroxynaphthalene [M+Hac-H]-	https://pubchem.ncbi.nlm.nih.gov/compound/1_3_6_8-Tetrahydroxynaphthalene	251.056	1-
			2680000000000000	3.19e+16	3.11e+16	40.846	5.3521	251.057	3.27	0.04188	Tetrahydroxynaphthalene [M+Hac-H]-	https://pubchem.ncbi.nlm.nih.gov/compound/1_3_6_8-Tetrahydroxynaphthalene	251.056	1-
			2.6e+16	4540000000000000	3.22e+16	23.032	4.5256	251.057	7.93	0.038898	Tetrahydroxynaphthalene [M+Hac-H]-	https://pubchem.ncbi.nlm.nih.gov/compound/1_3_6_8-Tetrahydroxynaphthalene	251.056	1-
			802000000000000	7860000000000000	1230000000000000	20.557	4.3616	693.11	19.21	0.047624	ε-Actinorhodin [M+FA-H]-	https://pubchem.ncbi.nlm.nih.gov/compound/epsilon-Actinorhodin	693.11	1-

## Sheet: M5 vs Wt
ScM5 vs S. coelicolor wild-type
M is the MW, FA is formic acid, , HAc is acetic acid
AREA Wt			AREA M5
Wt R1	Wt R2	Wt R3	M5 R1	M5 R2	M5 R3	Fold Change(M5 / Wt)	Log2 Fold Change	m/z	RT (min)	q.value	Compound	Reference/s	Predicted monisotopic mass (negative ionisation)	Charge
1.97524e+06	2.1733e+06	2.02065e+06	510439	251648	233858	0.16144	-2.6309	633.125	21.26	0.0078241	actinorhodin [M-H]-	https://www.ebi.ac.uk/chebi/searchId.do?chebiId=CHEBI:2452	633.125	1-
10781.5	11761.7	10446.9		3427.17		0.14544	-2.7815	609.101	28.99	0.041516	alpha-Actinorhodin [M+Na-2H]-	https://pubchem.ncbi.nlm.nih.gov/compound/136825216	609.101	1-
20469.6	16940.1	25594.8	48780.7	91649.4	81800.7	3.5272	1.8185	693.122	25.95	0.019588	beta-Actinorhodin [M+Na-2H]-	https://pubchem.ncbi.nlm.nih.gov/compound/136825283	693.123	1-
10085.5	9561.4	19155.5	36095.5	57799.2	61527.4	4.0055	2.002	693.122	25.26	0.023931	beta-Actinorhodin [M+Na-2H]-	https://pubchem.ncbi.nlm.nih.gov/compound/136825284	693.123	1-
275375	236067	365771	683098	1.21026e+06	1.32187e+06	3.6653	1.8739	671.141	25.95	0.019816	beta-Actinorhodin [M-H]-	https://pubchem.ncbi.nlm.nih.gov/compound/136825276	671.141	1-
166842	124337	243995	481449	831765	856890	4.0549	2.0197	671.141	25.26	0.02033	beta-Actinorhodin [M-H]-	https://pubchem.ncbi.nlm.nih.gov/compound/136825277	671.141	1-
16657.8	14951.8	23653.3	135411	188848	215286	9.7632	3.2874	671.14	26.21	0.0034999	beta-Actinorhodin [M-H]-	https://pubchem.ncbi.nlm.nih.gov/compound/136825278	671.141	1-
			21858.7	36709.2	37412.3	7.3182	2.8715	671.141	27.41	0.00076715	beta-Actinorhodin [M-H]-	https://pubchem.ncbi.nlm.nih.gov/compound/136825279	671.141	1-
			21457.5	48274.8	44974	8.9096	3.1554	671.141	27.83	0.00195	beta-Actinorhodin [M-H]-	https://pubchem.ncbi.nlm.nih.gov/compound/136825280	671.141	1-
			9375.34	52502.5	52852.5	20.396	4.3502	671.14	33.04	0.020268	beta-Actinorhodin [M-H]-	https://pubchem.ncbi.nlm.nih.gov/compound/136825281	671.141	1-
			9065.54	20129.2	20764.6	9.1849	3.1993	671.14	31.66	0.0038283	beta-Actinorhodin [M-H]-	https://pubchem.ncbi.nlm.nih.gov/compound/136825282	671.141	1-
134021	861364	309779		14455.8	16868.2	0.026215	-5.2535	747.261	14.99	0.027271	CDA 4B [M-2H]2-	https://pubchem.ncbi.nlm.nih.gov/compound/Calcium-dependent-antibiotic	747.261	1-
3975.19	19118.3	7463.49				0.078055	-3.6794	1495.53	14.01	0.034606	CDA 4B [M-H]-	https://pubchem.ncbi.nlm.nih.gov/compound/Calcium-dependent-antibiotic	1495.53	1-
			6220.04	17591	5391.61	9.0272	3.1743	643.368	9.82	0.012655	Desferrioxamine [M+Hac-H]-	https://biocyc.org/compound?orgid=SCO&id=CPD1UA-5664	643.367	1-
			10441.1	6924.19	9734.47	6.523	2.7055	457.042	14.84	0.00071381	Flaviolin [2M+FA-H]-	https://go.drugbank.com/drugs/DB02521	457.041	1-
			6994.47	9051.41	6732.76	5.6388	2.4954	471.057	18.69	0.0004058	Flaviolin [2M+FA-H]-	https://go.drugbank.com/drugs/DB02522	471.057	1-
158007	171595	108254	35138	31156.3	73181.1	0.31854	-1.6504	1259.19	25.83	0.041043	gamma-Actinorhodin [2M-H]-	https://pubchem.ncbi.nlm.nih.gov/compound/136825214 or https://pubchem.ncbi.nlm.nih.gov/compound/epsilon-Actinorhodin	1259.19	1-
281171	247437	153210				0.13482	-2.8908	1259.19	26.98	0.0036015	gamma-Actinorhodin [2M-H]-	https://pubchem.ncbi.nlm.nih.gov/compound/136825214 or https://pubchem.ncbi.nlm.nih.gov/compound/epsilon-Actinorhodin	1259.19	1-
			330170	336555	384383	5.3059	2.4076	675.099	18.8	4.9416e-05	gamma-Actinorhodin [M+FA-H]-	https://pubchem.ncbi.nlm.nih.gov/compound/136825214 or https://pubchem.ncbi.nlm.nih.gov/compound/epsilon-Actinorhodin	675.099	1-
23415.4			106952	127716	105819	10.387	3.3766	689.114	18.99	0.026136	gamma-Actinorhodin [M+Hac-H]-	https://pubchem.ncbi.nlm.nih.gov/compound/136825214 or https://pubchem.ncbi.nlm.nih.gov/compound/epsilon-Actinorhodin	689.115	1-
15872.8	19108.6		117191	188918	169062	12.453	3.6385	689.114	18.72	0.029602	gamma-Actinorhodin [M+Hac-H]-	https://pubchem.ncbi.nlm.nih.gov/compound/136825214 or https://pubchem.ncbi.nlm.nih.gov/compound/epsilon-Actinorhodin	689.115	1-
16190.3	11931	8117.94				0.13441	-2.8953	743.087	20.75	0.0048644	gamma-Actinorhodin [M+TFA-H]-	https://pubchem.ncbi.nlm.nih.gov/compound/136825214 or https://pubchem.ncbi.nlm.nih.gov/compound/epsilon-Actinorhodin	743.087	1-
1.94365e+06	2.71167e+06	1.6811e+06	946009	432131	603880	0.3128	-1.6767	629.094	23.29	0.03016	gamma-Actinorhodin [M-H]-	https://pubchem.ncbi.nlm.nih.gov/compound/136825214 or https://pubchem.ncbi.nlm.nih.gov/compound/epsilon-Actinorhodin	629.094	1-
10475.7	15508.2	13320.7				0.15992	-2.6446	611.082	5.23	0.0050222	gamma-Actinorhodin [M-H2O-H]-	https://pubchem.ncbi.nlm.nih.gov/compound/136825214 or https://pubchem.ncbi.nlm.nih.gov/compound/epsilon-Actinorhodin	611.083	1-
92368.5	36839.1	83357.1	273104	207667	214347	3.2701	1.7094	199.023	1.17	0.037155	gamma-Butyrolactone [M+TFA-H]-	https://pubchem.ncbi.nlm.nih.gov/compound/7302	199.022	1-
			39230.2	38104.3	36131.2	5.234	2.3879	243.16	15.91	1.0195e-05	g-Butyrolactone [M-H]-	https://biocyc.org/compound?orgid=SCO&id=CPD-19918	243.16	1-
			11658.7	14069.2	10434.5	5.7761	2.5301	225.15	14.41	0.00017767	g-Butyrolactone [M-H2O-H]-	https://biocyc.org/compound?orgid=SCO&id=CPD-19918	225.149	1-
34776.6	45085.1	35370.9				0.18108	-2.4653	227.166	26.16	0.001271	Geosmin [M+FA-H]- or 2-Methylisoborneol [M+Hac-H]-	https://pubchem.ncbi.nlm.nih.gov/compound/29746 or https://pubchem.ncbi.nlm.nih.gov/compound/Coelimycin-P5	227.165	1-
			57754.7	9190.83	7961.21	15.682	3.971	227.165	18.35	0.030108	Geosmin [M+FA-H]- or 2-Methylisoborneol [M+Hac-H]-	https://pubchem.ncbi.nlm.nih.gov/compound/29746 or https://pubchem.ncbi.nlm.nih.gov/compound/Coelimycin-P6	227.165	1-
			22016.3	17221.6	15834.7	5.7966	2.5352	227.165	26.04	0.00045102	Geosmin [M+FA-H]- or 2-Methylisoborneol [M+Hac-H]-	https://pubchem.ncbi.nlm.nih.gov/compound/29746 or https://pubchem.ncbi.nlm.nih.gov/compound/Coelimycin-P7	227.165	1-
			13632.6	12013.8	11225.5	5.4744	2.4527	227.166	19.65	0.00014351	Geosmin [M+FA-H]- or 2-Methylisoborneol [M+Hac-H]-	https://pubchem.ncbi.nlm.nih.gov/compound/29746 or https://pubchem.ncbi.nlm.nih.gov/compound/Coelimycin-P8	227.165	1-
840623	1.80533e+06	1.78538e+06	49313	141836	223586	0.093591	-3.4175	181.087	10.85	0.024493	Germicidin A [M-H]- or Methylenomycin B [M+Hac-H]-	https://pubchem.ncbi.nlm.nih.gov/compound/102106080 or https://pubchem.ncbi.nlm.nih.gov/compound/Methylenomycin-B	181.087	1-
271735	661204	614920	15181.1	64546.9	81762.4	0.10433	-3.2608	181.087	11.09	0.039678	Germicidin A [M-H]- or Methylenomycin B [M+Hac-H]-	https://pubchem.ncbi.nlm.nih.gov/compound/102106080 or https://pubchem.ncbi.nlm.nih.gov/compound/Methylenomycin-B	181.087	1-
			32172.1	34711.5	31096.2	5.2514	2.3927	181.087	12.79	3.6387e-05	Germicidin A [M-H]- or Methylenomycin B [M+Hac-H]-	https://pubchem.ncbi.nlm.nih.gov/compound/102106080 or https://pubchem.ncbi.nlm.nih.gov/compound/Methylenomycin-B	181.087	1-
24301.1	54001	53887.1			10055.7	0.1065	-3.2311	391.213	12.96	0.036622	Germicidin B [2M-H]-	https://pubchem.ncbi.nlm.nih.gov/compound/86169828	391.213	1-
			11870	23888	21048.7	7.9762	2.9957	275.03	15.01	0.0022745	Germicidin B [M+Br]-	https://pubchem.ncbi.nlm.nih.gov/compound/86169827	275.029	1-
4.65334e+06	9.27499e+06	9.17923e+06	457223	1.32844e+06	2.10715e+06	0.16846	-2.5695	195.103	12.97	0.047011	Germicidin B [M-H]-	https://pubchem.ncbi.nlm.nih.gov/compound/86169826	195.103	1-
365535	819757	807283	34006.3	100112	153060	0.14412	-2.7946	195.103	13.36	0.042424	Germicidin B [M-H]-	https://pubchem.ncbi.nlm.nih.gov/compound/86169826	195.103	1-
38572.9	28509.1	33181.7	115987	155071	139481	4.0946	2.0337	167.071	8.02	0.0030459	Germicidin D [M-H]- or Methylenomycin B [M+FA-H]-	https://pubchem.ncbi.nlm.nih.gov/compound/54750381 or https://pubchem.ncbi.nlm.nih.gov/compound/Methylenomycin-B	167.071	1-
205681	305945	231527	995284	1.11747e+06	1.13388e+06	4.3687	2.1272	289.145	15.33	0.0028305	Methylenomycin B [2M+FA-H]-	https://pubchem.ncbi.nlm.nih.gov/compound/Methylenomycin-B	289.145	1-
			8391.65	29124.3	15425.9	10.515	3.3943	443.098	11.21	0.008457	Tetrahydroxynaphthalene [2M+Hac-H]-	https://pubchem.ncbi.nlm.nih.gov/compound/1_3_6_8-Tetrahydroxynaphthalene	443.098	1-
			36184	62344.8	43251.9	6.5305	2.7072	237.041	5.33	0.00069767	Tetrahydroxynaphthalene [M+FA-H]-	https://pubchem.ncbi.nlm.nih.gov/compound/1_3_6_8-Tetrahydroxynaphthalene	237.04	1-
			20010.6	63475.4	59153.5	11.88	3.5705	237.041	7.32	0.0080058	Tetrahydroxynaphthalene [M+FA-H]-	https://pubchem.ncbi.nlm.nih.gov/compound/1_3_6_8-Tetrahydroxynaphthalene	237.04	1-
4818.72			20274.7	25090	15990	9.0947	3.185	251.056	10.51	0.049956	Tetrahydroxynaphthalene [M+Hac-H]-	https://pubchem.ncbi.nlm.nih.gov/compound/1_3_6_8-Tetrahydroxynaphthalene	251.056	1-
1.82275e+06	1.75286e+06	1.56188e+06				0.18241	-2.4547	428.248	25.43	0.00024477	Undecilprodigiosin [M+Cl]-	https://pubchem.ncbi.nlm.nih.gov/compound/135433360	428.247	1-
			1.03605e+06	684517	559215	6.7946	2.7644	428.248	26.1	0.00094545	Undecilprodigiosin [M+Cl]-	https://pubchem.ncbi.nlm.nih.gov/compound/135433361	428.247	1-
42756.9	14314	12644.2				0.10882	-3.2	452.292	21.46	0.01912	Undecilprodigiosin [M+Hac-H]-	https://pubchem.ncbi.nlm.nih.gov/compound/135433362	452.292	1-
286734	280089	285891	757180	1.05522e+06	799391	3.0629	1.6149	693.11	15.97	0.0035529	ε-Actinorhodin [M+FA-H]-	https://pubchem.ncbi.nlm.nih.gov/compound/epsilon-Actinorhodin	693.11	1-
173493	125307	161062	409929	486056	367021	2.7465	1.4576	693.11	18.72	0.0069751	ε-Actinorhodin [M+FA-H]-	https://pubchem.ncbi.nlm.nih.gov/compound/epsilon-Actinorhodin	693.11	1-
70693.3	64909.6	84023.9	269124	289860	276647	3.8048	1.9278	693.11	17.62	0.001469	ε-Actinorhodin [M+FA-H]-	https://pubchem.ncbi.nlm.nih.gov/compound/epsilon-Actinorhodin	693.11	1-
54731.4	43310.6	110249	349896	381064	303362	4.9658	2.312	693.11	19.89	0.014943	ε-Actinorhodin [M+FA-H]-	https://pubchem.ncbi.nlm.nih.gov/compound/epsilon-Actinorhodin	693.11	1-
69124	46236.6	63263.2				0.15531	-2.6868	693.109	16.91	0.001817	ε-Actinorhodin [M+FA-H]-	https://pubchem.ncbi.nlm.nih.gov/compound/epsilon-Actinorhodin	693.11	1-
52218.6	75456.7	160865				0.10858	-3.2031	693.109	17.43	0.011915	ε-Actinorhodin [M+FA-H]-	https://pubchem.ncbi.nlm.nih.gov/compound/epsilon-Actinorhodin	693.11	1-
			57514.8	96538.1	130783	8.254	3.0451	693.109	14.58	0.0016874	ε-Actinorhodin [M+FA-H]-	https://pubchem.ncbi.nlm.nih.gov/compound/epsilon-Actinorhodin	693.11	1-
114061	128962	75467.4				0.14217	-2.8143	669.086	20.05	0.0028501	ε-Actinorhodin [M+Na-2H]-	https://pubchem.ncbi.nlm.nih.gov/compound/epsilon-Actinorhodin	669.086	1-
108802	119412	79601.3				0.15516	-2.6882	669.086	19.85	0.00182	ε-Actinorhodin [M+Na-2H]-	https://pubchem.ncbi.nlm.nih.gov/compound/epsilon-Actinorhodin	669.086	1-
90888.6	140358	65594				0.13258	-2.915	669.086	19.47	0.0052408	ε-Actinorhodin [M+Na-2H]-	https://pubchem.ncbi.nlm.nih.gov/compound/epsilon-Actinorhodin	669.086	1-
559944	683662	442109				0.15736	-2.6679	629.093	19.85	0.0019572	ε-Actinorhodin [M-H2O-H]-	https://pubchem.ncbi.nlm.nih.gov/compound/epsilon-Actinorhodin	629.093	1-
258556	329880	209364	2.33619e+06	1.63075e+06	1.28382e+06	6.5816	2.7184	629.093	20.04	0.0058231	ε-Actinorhodin [M-H2O-H]-	https://pubchem.ncbi.nlm.nih.gov/compound/epsilon-Actinorhodin	629.093	1-
195527	299031	192724				0.16825	-2.5713	629.093	20.33	0.0026982	ε-Actinorhodin [M-H2O-H]-	https://pubchem.ncbi.nlm.nih.gov/compound/epsilon-Actinorhodin	629.093	1-
