# Supplementary material for: Inactivation of the sco2730/2731 copper chaperone–transporter system in Streptomyces coelicolor and its orthologs in Streptomyces venezuelae, together with chromosomal end deletion, greatly enhances secondary metabolism
Source: Microb Cell Fact. 2026 Apr 6;25:132. doi: 10.1186/s12934-026-03000-2 (PMC13214402; doi:10.1186/s12934-026-03000-2)
Supplement: Supplementary file 4 — Supplementary Material 4. [file 12934_2026_3000_MOESM4_ESM.xlsx]

## Sheet: Table S2 Legend
Additional File 4. Area of the secondary metabolite adducts showing significant differences between the S. venezuelae M1-M3 mutants and the S. venezuelae wild-type control strain at the maximum secondary metabolite production time-point (48 h) .
Significant differences were filtered conserving the q-values less than 0.05 and log2 fold changes higher or lower than +/-1

## Sheet: Sv-M1 vs Wt
Sv-M1 vs S. venezuelae wild-type
M is the MW, FA is formic acid, , HAc is acetic acid
AREA Wt			AREA M1
Wt R1	Wt R2	Wt R3	M1 R1	M1 R2	M1 R3	Fold Change(M1 / Wt)	Log2 Fold Change	m/z	RT (min)	q.value	Compound	Reference/s	Predicted monisotopic mass (negative ionisation)	Charge
70584.5	192003	212016				0.089234	-3.4863	179.022	2.39	0.049865	Ectoine [M+K-2H]-	https://pubchem.ncbi.nlm.nih.gov/compound/Ectoine	179.023	1-

## Sheet: Sv-M2 vs Wt
Sv-M2 vs S. venezuelae wild-type
M is the MW, FA is formic acid, , HAc is acetic acid
AREA Wt			AREA M2
Wt R1	Wt R2	Wt R3	M2 R1	M2 R2	M2 R3	Fold Change(M2 / Wt)	Log2 Fold Change	m/z	RT (min)	q.value	Compound	Reference/s	Predicted monisotopic mass (negative ionisation)	Charge
8.88E+07	6.27E+07	1.03E+08	2.07426e+06	2.12744e+06	3.50959e+06	0.0303008	-5.0445	321.005	13.06	0.0022771	Chloramphenicol [M-H]-	https://pubchem.ncbi.nlm.nih.gov/compound/Chloramphenicol#section=Structures	321.005	1-
7.86191e+06	5.28695e+06	9.07689e+06	124246	125932	256258	0.0227861	-5.4557	356.981	13.08	0.0033483	Chloramphenicol [M+Cl]-	https://pubchem.ncbi.nlm.nih.gov/compound/Chloramphenicol#section=Structures	356.982	1-
5.82767e+06	4.69066e+06	6.70315e+06	830619	815621	1.14684e+06	0.162184	-2.6243	434.997	13.04	0.0040451	Chloramphenicol [M+TFA-H]-	https://pubchem.ncbi.nlm.nih.gov/compound/Chloramphenicol#section=Structures	434.998	1-
956031	334899	1.63775e+06				0.0686118	-3.8654	643.017	13.07	0.029493	Chloramphenicol [2M-H]-	https://pubchem.ncbi.nlm.nih.gov/compound/Chloramphenicol#section=Structures	643.017	1-
122497	109754	64795.1			2308.08	0.0108783	-6.5224	556.159	18.63	0.0093952	Jadomycin V [M+Na-2H]-	https://www.wikidata.org/wiki/Q77371534	556.159	1-
70094.3	84971	39076.5				0.120767	-3.0497	612.154	18.21	0.0082805	Jadomycin DM [M+FA-H]-	https://pubchem.ncbi.nlm.nih.gov/compound/Jadomycin-Dm	612.154	1-
70584.5	192003	212016				0.0892317	-3.4863	179.022	2.39	0.020421	Ectoine [M+K-2H]-	https://pubchem.ncbi.nlm.nih.gov/compound/Ectoine	179.023	1-
33514.3	26192.3	26674.4				0.181936	-2.4585	450.119	22.45	0.00083663	Jadomycin L [M+FA-H]-	https://pubchem.ncbi.nlm.nih.gov/compound/Jadomycin-L-aglycone	450.119	1-
23061.3	18857.1	20150.4				0.182289	-2.4557	235.17	20.03	0.00055484	Alkylresorcinol [M-H]-	https://en.wikipedia.org/wiki/DB-2073 ES PSEUDOMONAS	235.17	1-
			62540.1	29568.9	57006.7	8.40472	3.0712	213.149	23.19	0.0031527	2-methylisoborneol [M+FA-H]-	https://pubchem.ncbi.nlm.nih.gov/compound/2-Methylisoborneol	213.15	1-
			27808.2	27262.4	23426.1	5.58478	2.4815	570.327	19	8.6418e-05	pikromycin [M+FA-H]-	https://pubchem.ncbi.nlm.nih.gov/compound/Pikromycin	570.328	1-
			27310.5	24804.5	21095.7	5.78413	2.5321	524.323	18.99	0.00018468	pikromycin [M-H]-	https://pubchem.ncbi.nlm.nih.gov/compound/Pikromycin	524.323	1-
			17151.9	18581	21967.1	5.60689	2.4872	552.152	14.74	0.00017947	Jadomycin G [M+Hac-H]-	https://pubchem.ncbi.nlm.nih.gov/compound/Jadomycin-G	552.151	1-
			8790.3	9086.45	8791.41	5.05636	2.3381	638.315	20.19	3.2266e-06	pikromycin [M+TFA-H]-	https://pubchem.ncbi.nlm.nih.gov/compound/Pikromycin	638.316	1-
			7380.59	10502.8	13418.9	7.06848	2.8214	235.17	21.58	0.001549	Alkylresorcinol [M-H]-	https://en.wikipedia.org/wiki/DB-2073 ES PSEUDOMONAS	235.17	1-

## Sheet: Sv-M3 vs Wt
Sv-M3 vs S. venezuelae wild-type
M is the MW, FA is formic acid, , HAc is acetic acid
AREA Wt			AREA M3
Wt R1	Wt R2	Wt R3	M3 R1	M3 R2	M3 R3	Fold Change(M3 / Wt)	Log2 Fold Change	m/z	RT (min)	q.value	Compound	Reference/s	Predicted monisotopic mass (negative ionisation)	Charge
			147649	117893	133544	5.384	2.4287	213.15	23.2	3.4892e-05	2-methylisoborneol [M+FA-H]-	https://pubchem.ncbi.nlm.nih.gov/compound/2-Methylisoborneol	213.15	1-
93547.1	61948.5	87166.8	24614.7	31596.6	28943.5	0.19569	-2.3533	227.165	25.7	5.468e-05	2-methylisoborneol [M+Hac-H]-	https://pubchem.ncbi.nlm.nih.gov/compound/2-Methylisoborneol	227.165	1-
			21500.9	23714.1	10243.8	7.8259	2.9683	167.144	17.75	0.0019649	2-methylisoborneol [M-H]-	https://pubchem.ncbi.nlm.nih.gov/compound/2-Methylisoborneol	167.144	1-
250753	267035	251032				0.19391	-2.3666	277.181	30.11	0.00010432	Albaflavenone [M+Hac-H]-	https://biocyc.org/compound?orgid=SCO&id=CPD-9962	277.181	1-
182042	196799	180894				0.18873	-2.4056	295.191	18.73	9.318e-05	Alkylresorcinol [M+Hac-H]-	https://en.wikipedia.org/wiki/DB-2073 ES PSEUDOMONAS	295.191	1-
535321	374982	533800	127821	172108	182043	0.15066	-2.7306	235.17	26.32	0.023188	Alkylresorcinol [M-H]-	https://en.wikipedia.org/wiki/DB-2073 ES PSEUDOMONAS	235.17	1-
5.82767e+06	4.69066e+06	6.70315e+06	1.01136e+06	915210	636620	0.068611	-3.8654	643.017	13.07	0.017034	Chloramphenicol [2M-H]-	https://pubchem.ncbi.nlm.nih.gov/compound/Chloramphenicol#section=Structures	643.017	1-
8.88206e+07	6.27066e+07	1.02891e+08	3.17777e+06	2.77896e+06	1.74228e+06	0.024112	-5.3741	356.981	13.08	0.0015078	Chloramphenicol [M+Cl]-	https://pubchem.ncbi.nlm.nih.gov/compound/Chloramphenicol#section=Structures	356.982	1-
1.91376e+06	1.57305e+06	1.99725e+06	4.5586e+06	4.55759e+06	4.83277e+06	0.075769	-3.7222	367.01	13.07	0.015048	Chloramphenicol [M+FA-H]-	https://pubchem.ncbi.nlm.nih.gov/compound/Chloramphenicol#section=Structures	367.011	1-
1.19199e+06	872539	1.13987e+06	253613	377711	385857	0.14884	-2.7482	434.997	13.05	0.0025613	Chloramphenicol [M+TFA-H]-	https://pubchem.ncbi.nlm.nih.gov/compound/Chloramphenicol#section=Structures	434.998	1-
7.86191e+06	5.28695e+06	9.07689e+06	231592	188639	115677	0.030252	-5.0468	321.005	13.06	0.0013056	Chloramphenicol [M-H]-	https://pubchem.ncbi.nlm.nih.gov/compound/Chloramphenicol#section=Structures	321.005	1-
1.70599e+06	1.23049e+06	1.60495e+06	427448	611748	592251	0.089234	-3.4863	179.022	2.39	0.012543	Ectoine [M+K-2H]-	https://pubchem.ncbi.nlm.nih.gov/compound/Ectoine	179.023	1-
			5911.01	8936.63	12907.9	9.0231	3.1736	478.15	13.23	0.0027216	Jadomycin A [M+Hac-H]-	https://pubchem.ncbi.nlm.nih.gov/compound/Jadomycin	478.151	1-
956031	334899	1.63775e+06				0.12077	-3.0497	612.154	18.21	0.0043381	Jadomycin DM [M+FA-H]-	https://pubchem.ncbi.nlm.nih.gov/compound/Jadomycin-Dm	612.154	1-
146561	83160.6	92498.9				0.18193	-2.4585	450.119	22.45	0.0004835	Jadomycin L [M+FA-H]-	https://pubchem.ncbi.nlm.nih.gov/compound/Jadomycin-L-aglycone	450.119	1-
342210	293965	384783				0.1657	-2.5934	450.119	17.96	0.00083229	Jadomycin L [M+FA-H]-	https://pubchem.ncbi.nlm.nih.gov/compound/Jadomycin-L-aglycone	450.119	1-
			30986.9	28779.8	33203.4	5.8548	2.5496	560.299	21.81	0.00013174	pikromycin [M+Cl]-	https://pubchem.ncbi.nlm.nih.gov/compound/Pikromycin	560.3	1-
			23226.1	22058	26275.5	5.6971	2.5102	560.299	19.87	0.0001156	pikromycin [M+Cl]-	https://pubchem.ncbi.nlm.nih.gov/compound/Pikromycin	560.3	1-
			46636.7	36904.3	41376.1	5.6361	2.4947	560.3	23.39	0.00017667	pikromycin [M+Cl]-	https://pubchem.ncbi.nlm.nih.gov/compound/Pikromycin	560.3	1-
27536.2	19102.1	22531				2.4491	1.2922	560.299	22.16	0.0030342	pikromycin [M+Cl]-	https://pubchem.ncbi.nlm.nih.gov/compound/Pikromycin	560.3	1-
44839.6	43000.9	48865.3				2.01	1.0072	560.299	23.65	0.013808	pikromycin [M+Cl]-	https://pubchem.ncbi.nlm.nih.gov/compound/Pikromycin	560.3	1-
55289.9	38379.1	55796.5	101027	98123.2	101273	0.33375	-1.5832	560.299	23.04	0.008859	pikromycin [M+Cl]-	https://pubchem.ncbi.nlm.nih.gov/compound/Pikromycin	560.3	1-
359953	294286	391143	831152	832350	896693	0.16508	-2.5988	560.299	21.64	0.00073053	pikromycin [M+Cl]-	https://pubchem.ncbi.nlm.nih.gov/compound/Pikromycin	560.3	1-
			27235.4	23706.7	21065.5	5.6419	2.4962	570.328	23.82	8.5182e-05	pikromycin [M+FA-H]-	https://pubchem.ncbi.nlm.nih.gov/compound/Pikromycin	570.328	1-
			128508	113375	132041	5.5634	2.476	570.328	19.87	7.3765e-05	pikromycin [M+FA-H]-	https://pubchem.ncbi.nlm.nih.gov/compound/Pikromycin	570.328	1-
			440222	444091	457290	5.0793	2.3446	570.328	21.79	3.2887e-06	pikromycin [M+FA-H]-	https://pubchem.ncbi.nlm.nih.gov/compound/Pikromycin	570.328	1-
33514.3	26192.3	26674.4				2.5435	1.3468	570.328	22.16	0.0020322	pikromycin [M+FA-H]-	https://pubchem.ncbi.nlm.nih.gov/compound/Pikromycin	570.328	1-
103621	73290.9	89479.1				2.0928	1.0654	570.328	20.2	0.0079401	pikromycin [M+FA-H]-	https://pubchem.ncbi.nlm.nih.gov/compound/Pikromycin	570.328	1-
54336.9	45017	58248.2	19081.1	28667.8	26252.7	0.35924	-1.477	570.328	23.04	0.008998	pikromycin [M+FA-H]-	https://pubchem.ncbi.nlm.nih.gov/compound/Pikromycin	570.328	1-
160620	153997	180592	348969	348812	366794	0.17276	-2.5332	570.328	21.64	0.00059321	pikromycin [M+FA-H]-	https://pubchem.ncbi.nlm.nih.gov/compound/Pikromycin	570.328	1-
388405	314077	419934	931142	949229	1.04445e+06	0.1546	-2.6934	570.328	22.78	0.0012709	pikromycin [M+FA-H]-	https://pubchem.ncbi.nlm.nih.gov/compound/Pikromycin	570.328	1-
9441.56	6436.92	9756.3				2.8125	1.4919	584.344	26.53	0.0042427	pikromycin [M+Hac-H]-	https://pubchem.ncbi.nlm.nih.gov/compound/Pikromycin	584.344	1-
			28285	31364.5	35337.4	5.6771	2.5051	638.315	23.65	8.2544e-05	pikromycin [M+TFA-H]-	https://pubchem.ncbi.nlm.nih.gov/compound/Pikromycin	638.316	1-
38098.2	28870.7	35695.6	64579.8	74061.5	76214.4	2.1498	1.1042	638.315	22.16	0.0012733	pikromycin [M+TFA-H]-	https://pubchem.ncbi.nlm.nih.gov/compound/Pikromycin	638.316	1-
70094.3	84971	39076.5				0.35092	-1.5108	638.315	23.04	0.0079057	pikromycin [M+TFA-H]-	https://pubchem.ncbi.nlm.nih.gov/compound/Pikromycin	638.316	1-
			39312.1	35373.1	39646.5	5.6415	2.4961	524.323	19.87	9.3545e-05	pikromycin [M-H]-	https://pubchem.ncbi.nlm.nih.gov/compound/Pikromycin	524.323	1-
			49815.5	52480.1	66164.6	5.597	2.4847	524.323	18.96	8.4759e-05	pikromycin [M-H]-	https://pubchem.ncbi.nlm.nih.gov/compound/Pikromycin	524.323	1-
			104673	136649	126381	5.4969	2.4586	524.323	21.79	4.293e-05	pikromycin [M-H]-	https://pubchem.ncbi.nlm.nih.gov/compound/Pikromycin	524.323	1-
			49620.4	89828.1	128466	5.4069	2.4348	524.322	20.37	5.6399e-05	pikromycin [M-H]-	https://pubchem.ncbi.nlm.nih.gov/compound/Pikromycin	524.323	1-
			79051	64337.7	71374	5.3869	2.4295	524.323	23.82	2.9504e-05	pikromycin [M-H]-	https://pubchem.ncbi.nlm.nih.gov/compound/Pikromycin	524.323	1-
20408.5	15653.1	20634.3	50816.1	50269.3	58372.2	2.6058	1.3817	524.323	22.16	0.0030004	pikromycin [M-H]-	https://pubchem.ncbi.nlm.nih.gov/compound/Pikromycin	524.323	1-
70584.5	192003	212016				0.46955	-1.0907	524.323	22.6	0.017852	pikromycin [M-H]-	https://pubchem.ncbi.nlm.nih.gov/compound/Pikromycin	524.323	1-
48001.7	33182.9	47596.9				0.31743	-1.6555	524.323	23.04	0.0084895	pikromycin [M-H]-	https://pubchem.ncbi.nlm.nih.gov/compound/Pikromycin	524.323	1-
366941	145788	641736				0.15485	-2.691	524.323	21.64	0.0028242	pikromycin [M-H]-	https://pubchem.ncbi.nlm.nih.gov/compound/Pikromycin	524.323	1-
			18514.5	14974.7	17518.2	8.9988	3.1697	506.312	24.86	0.0032425	pikromycin [M-H2O-H]-	https://pubchem.ncbi.nlm.nih.gov/compound/Pikromycin	506.312	1-
